# Supplementary material for: Drug-Induced Conformational Dynamics of P-Glycoprotein Underlies the Transport of Camptothecin Analogs
Source: Int J Mol Sci. 2023 Nov 7;24(22):16058. doi: 10.3390/ijms242216058 (PMC10671697; doi:10.3390/ijms242216058)
Supplement: Supplementary file 1 [file ijms-24-16058-s001.zip]

Archive with 1 entries (1 files):
- ijms-2673362-supplementary.pdf
